# Supplementary material for: Ferrocenophanium Stability and Catalysis
Source: Molecules. 2023 Mar 17;28(6):2729. doi: 10.3390/molecules28062729 (PMC10058812; doi:10.3390/molecules28062729)
Supplement: Supplementary file 1 [file molecules-28-02729-s001.zip]

Archive with 1 entries (1 files):
- molecules-2267775-supplementary.pdf
